# Supplementary material for: Prevalence of Feline Coronavirus Shedding in German Catteries and Associated Risk Factors
Source: Viruses. 2020 Sep 8;12(9):1000. doi: 10.3390/v12091000 (PMC7551668; doi:10.3390/v12091000)
Supplement: Supplementary file 1 [file viruses-12-01000-s001.zip]

Archive with 2 entries (2 files):
- Prevalence of feline coronavirus shedding in catteries and associated risk factors - Questionnaire for cat owners - German version.pdf
- Prevalence of feline coronavirus shedding in catteries and associated risk factors - Questionnaire for cat owners.pdf
